# Supplementary material for: ApoA-I mimetics reduce systemic and gut inflammation in chronic treated HIV
Source: PLoS Pathog. 2022 Jan 7;18(1):e1010160. doi: 10.1371/journal.ppat.1010160 (PMC8740974; doi:10.1371/journal.ppat.1010160)
Supplement: S1 Dataset — (XLSX) [file ppat.1010160.s001.xlsx]

## Sheet: Fig 1a
Fig 1A	Fold changes of human cytokines in plasma of HIV+ART+ (n=19) and HIV+ART+/Tg6F+ (n=21) NSG mice compared to uninfected (n=11) BLT mice.
	h-IL-1b	h-IL-1bTg6F	h-IL-6	h-IL-6Tg6F	h-IL-8	h-IL-8Tg6F	h-IL-10	h-IL-10Tg6F	h-TNFa	h-TNFaTg6F
	0.72	0.94	1.09	0.53	2.16	0.2	1.15	0.23	7.32	0.72
	2.71	1.43	2.54	0.34	1.12	1.16	0.72	0.36	2.33	2.06
	1.18	1.34	2.06	0.77	2.35	0.83	1.2	0.82	2.05	0.73
	0.85	1.65	2.73	0.48	0.51	1.01	0.92	0.7	2.61	2.45
	3.06	0.92	1.2	0.12	2.05	1.44	1.27	0.81	1.79	0.99
	2.15	1.3	2.45	1.29	0.75	0.27	1.31	1.37	2.83	0.24
	2.75	0.5	1.43	1.41	2.48	1.36	0.24	1.2	2.17	1.19
	1.1	1.27	1.77	0.66	0.22	0.62	1.86	0.7	2.9	1.3
	0.95	1.07	1.61	0.77	1.43	1.14	0.72	0.81	5.6*	0.99
	1.86	0.94	1.85	0.51	1.56	1.66	0.97	2.18	2.17	1.46
	3.22	0.73	1.42	0.55	0.16	1.02	0.23	1.27	2.84	0.9
	2.13	1.66	1.76	0.94	1.88	1.42	1.86	0.99	4.35	0.69
	0.61	0.59	0.75	0.16	0.94	1.09	0.8	0.95	1.91	0.46
	1.22	0.92	1.71	0.93	0.56	0.96	1.81	0.99	2.77	0.83
	1.94	0.18	1.61	1.14	1.48	1.44	0.23	1.21	2.38	1.26
	2.29	0.25	2	0.73	0.77	1.35	2.12	1.06	1.54	1.18
	1.43	0.61	1.71	0.65	1.25	0.66	1.81	0.69	1.86	1.24
	0.95	0.48	1.55	0.53	1.03	0.36	0.66	0.27	1.71	1.18
	1.44	0.84	1.47	1.17	1.16	0.75	1.26	1.24	1.02	0.66
		1.66		2.06		0.21		2.18		0.99
		0.58		0.56		0.78		0.59		0.68
		0.9		1.02		1.18		1.08		1.03
mean	1.71368	0.943636	1.72158	0.787273	1.25579	0.950455	1.11263	0.986364	2.58611	1.05591
std deviation	0.819724	0.440374	0.490943	0.44285	0.694873	0.430476	0.586277	0.499004	1.38165	0.490856
SEM	0.188057	0.093888	0.11263	0.0944159	0.159415	0.0917777	0.134501	0.106388	0.325659	0.104651

## Sheet: Fig 1b
Fig 1B	Fold changes of human cytokines in plasma of HIV+ART+ (n=14) and HIV+ART+/Tg6F+(n=15) TKO mice compared to uninfected (n=8) BLT mice.
	h-IL-1b	h-IL-1bTg6F	h-IL-6	h-IL-6Tg6F	h-IL-8	h-IL-8Tg6F	h-IL-10	h-IL-10Tg6F	h-TNFa	h-TNFaTg6F
	0.41	0.96	2.01	0.22	0.24	0.62	1.31	0.25	1.52	0.79
	3.39	0.44	1.21	0.38	3.47	0.45	0.69	0.42	3.11	0.39
	1.31	1.53	2.07	0.79	1.34	0.78	0.95	0.48	4.24	0.61
	0.94	0.99	3.47	0.58	0.78	0.84	1.36	0.64	3.6	1.15
	3.77	0.94	2.38	0.36	2.06	0.96	0.41	1.18	3.79	0.38
	2.38	0.3	1.74	0.18	0.63	0.31	0.62	1.5	1.58	0.46
	1.03	1.56	2.56	1.16	1.05	0.8	2.79	2.59	2.06	1
	4.75	0.94	1.86	0.47	1.26	0.42	1.67	0.52	2.47	1.12
	1.1	1.1	1.29	0.56	1.11	0.69	1.43	0.62	4.75	0.86
	2.06	0.96	1.48	0.36	0.91	0.5	1.08	3.02	3.45	1.24
	2.22	0.81	2.54	0.39	0.48	0.83	0.43	0.43	2.63	0.76
	3.42	0.97	3.63	0.24	1.7	0.38	1.4	1.57	2.85	0.83
	1.2	1	5.33	0.42	1.23	0.43	0.48	0.43	0.42	0.63
	0.95	1.14	2.27	0.28	0.79	0.57	0.95	0.31	4.05	0.32
		1.8		0.45		1.85		0.5		0.42
mean	2.06643	1.02933	2.41714	0.456	1.21786	0.695333	1.11214	0.964	2.89429	0.730667
std deviation	1.31265	0.38751	1.10188	0.249708	0.803178	0.375535	0.635055	0.855485	1.20677	0.303844
SEM	0.350821	0.100055	0.29449	0.0644744	0.214658	0.0969628	0.169726	0.220885	0.322524	0.0784521

## Sheet: Fig 1c
Fig 1C	Fold changes of human chemokines in plasma of HIV+ART+ (n=19) and HIV+ART+/Tg6F+ (n=21) NSG mice compared to uninfected (n=11) BLT mice.
	h-CCL2	h-CCL2Tg6F	h-CCL3	h-CCL3Tg6F	h-CCL5	h-CCL5Tg6F	h-CX3CL1	h-CX3CL1Tg6F	h-CX3CL10	h-CX3CL10Tg6F
	1.22	1.04	0.8	1.05	1.21	0.62	1.11	0.56	0.21	0.81
	1.08	0.36	3.01	1.58	1.3	0.5	2.86	0.46	0.57	0.89
	1.22	1.04	1.31	1.49	1.21	1.47	1.11	1.64	1.51	1.27
	1.53	0.36	0.93	1.82	3.72	0.83	3.41	0.76	0.96	0.47
	1.3	0.73	0.43	2.34	1.42	2.45	1.59	0.6	1.12	0.89
	2.4	1.33	2.39	1.44	2.15	1.01	2	0.93	1.71	0.41
	1.3	0.73	3.05	0.46	1.13	2.04	1.04	0.93	0.12	0.51
	1.23	0.36	1.12	1.41	1.29	0.4	1.18	0.66	1.49	0.55
	2.51	0.37	1.06	0.2	0.87	0.87	2.47	0.82	1.26	0.21
	1.33	0.63	1.08	1.05	0.95	1.05	1.36	0.96	1.11	0.96
	1.1	1.16	3.58	0.81	2.24	0.23	1.11	0.5	0.8	0.48
	3.16	1.05	2.37	0.75	1.39	1.47	1.27	1.34	0.76	1.15
	1.1	1.16	0.68	0.66	0.99	2.95	0.9	0.76	1.32	0.53
	3.16	0.9	1.36	1.02	1.48	0.97	1.35	0.92	0.95	0.52
	2.26	0.36	1.07	0.43	1.91	1.39	1.75	1.27	0.84	0.52
	3.35	0.59	2.54	0.28	1.37	0.64	1.75	0.58	1.28	1.58
	2.26	0.36	1.58	0.68	1.83	0.99	1.68	0.91	1.2	1.19
	3.16	1.05	1.05	0.11	0.55	1.16	1.08	1.06	0.97	0.88
	0.35	0.91	1.59	0.93	0.78	0.65	2.35	0.6	1.18	1.1
		1.06		1.08		0.77		0.73		1.53
		0.89		0.64		0.94		0.86		0.84
		0.76		1		0.84		0.77		1.32
mean	1.84316	0.781818	1.63158	0.965	1.46263	1.10182	1.65105	0.846364	1.01895	0.845909
std deviation	0.900482	0.316839	0.910276	0.552447	0.705312	0.658603	0.688992	0.288552	0.412067	0.383501
SEM	0.206585	0.0675503	0.208832	0.117782	0.16181	0.140415	0.158066	0.0615195	0.0945345	0.0817627

## Sheet: Fig 1d
Fig 1C	Fold changes of human chemokines in plasma of HIV+ART+ (n=19) and HIV+ART+/Tg6F+ (n=21) NSG mice compared to uninfected (n=11) BLT mice.
	h-CCL2	h-CCL2Tg6F	h-CCL3	h-CCL3Tg6F	h-CCL5	h-CCL5Tg6F	h-CX3CL1	h-CX3CL1Tg6F	h-CX3CL10	h-CX3CL10Tg6F
	3.19	0.47	0.24	0.62	1.05	0.47	1.39	1.24	0.97	1.18
	1.8	2.17	3.47	0.45	2.46	1.09	3.26	0.51	1.24	0.38
	1.47	0.86	1.34	0.78	0.84	0.86	2.97	1.14	1.57	0.55
	0.86	0.82	0.78	0.84	2.92	0.76	3.86	0.82	1.17	0.61
	2.25	1.03	2.06	0.96	2.1	1.2	2.79	0.66	1.33	0.97
	0.69	2.31	0.63	0.31	0.54	0.77	1.27	1.02	1.66	1.61
	1.15	0.86	1.05	0.8	0.55	2.16	1.29	1	0.85	1.41
	1.36	0.43	1.26	0.42	1.09	1.26	2.08	0.36	1.56	0.54
	1.21	0.72	1.11	0.69	2.02	0.68	2.67	0.9	1.29	0.7
	1	0.9	0.91	0.5	0.29	0.37	2.51	1.05	0.43	0.72
	0.13	0.71	0.48	0.83	1.05	0.65	1.39	0.86	0.99	0.43
	1.86	0.41	1.7	0.38	2.79	1.75	3.7	0.45	0.51	1.13
	1.31	0.47	1.23	0.43	1.17	0.45	1.55	0.61	0.09	0.4
	0.86	0.33	0.79	0.57	2.09	0.31	2.77	0.42	1.4	0.49
		1		1.85		0.35		0.46		0.62
mean	1.36714	0.899333	1.21786	0.695333	1.49714	0.875333	2.39286	0.766667	1.07571	0.782667
std deviation	0.747122	0.589291	0.803178	0.375535	0.876456	0.536162	0.904412	0.289499	0.468216	0.386402
SEM	0.199677	0.152154	0.214658	0.0969628	0.234243	0.138436	0.241714	0.0747483	0.125136	0.0997686

## Sheet: Fig 2a
Fig 2A	Fold changes of human cytokines in gut tissue lysates of HIV+ART+ and HIV+ART+/Tg6F+ TKO mice compared to uninfected BLT mice.
	h-IL-1b	h-IL-1bTg6F	h-IL-6	h-IL-6Tg6F	h-IL-8	h-IL-8Tg6F	h-IL-10	h-IL-10Tg6F	h-TNFa	h-TNFaTg6F
	1.15	0.83	1.6	0.56	1.83	0.69	1.34	0.62	3.86	0
	1.32	1.08	0.75	0.77	2.52	0.89	0.88	0.41	1.47	0.86
	1.65	0.57	0.77	1.03	3	0.47	3.06	0.69	1.16	0
	0.92	0.49	0.86	1.26	0.76	1.13	2.17	0.99	1.55	1.55
	0.8	0.93	1.03	0.9	2.53	1.48	0.72	1.08	1.01	0.86
	1.52	0.95	1.76	0.71	2.33	0.34	1.37	0.56	1.55	1.55
	0.63	1.06	3.08	0.9	1.65	0.87	0.55	3.44	3.09	0
	1.76	0.67	0.73	0.76	2.26	1.03	1.63	0.28	2.39	0
	0.73	0.96	1.06	1	2.11	0.55	0.79	1.24	4.71	1.56
	1.43	0.94	1.13	0.41	3.02	0.78	0.26	0.52	1.76	2.24
	1.37	0.41	0.77	0.23	3.8	0.34	0.47	0.28	0.85	0
	1.48	0.96	1.35	0.11	1.21	0.79	0.37	0.45	1.94	0
	0.95	0.57	1.73	0.96	0.78	0.47	0.2	0.34	2.38	3.1
	0.53	0.52	2.05	0.62	2.56	0.93	0.6	0.16	3.16	2.38
		0.32		0.7		0.26		1.09		3.1
mean	1.16	0.750667	1.33357	0.728	2.16857	0.734667	1.02929	0.81	2.20571	1.14667
std deviation	0.398922	0.253588	0.664849	0.30892	0.865473	0.337826	0.814045	0.800776	1.13669	1.16181
SEM	0.106616	0.065476	0.177688	0.0797627	0.231307	0.0872264	0.217563	0.20676	0.303792	0.299977

## Sheet: Fig 2b
Fig 2B	Fold changes of murine cytokines in gut tissue lysates of HIV+ART+ and HIV+ART+/Tg6F+ TKO mice compared to uninfected BLT mice.
	h-IL-1b	h-IL-1bTg6F	h-IL-6	h-IL-6Tg6F	h-IL-8	h-IL-8Tg6F	h-IL-10	h-IL-10Tg6F	h-TNFa	h-TNFaTg6F
	1.77	0.66	1.81	0.64	2.15	1.12	1.31	0.87	2.96	0.99
	3.39	0.47	0.85	0.2	0.91	1.84	1.48	0.65	1.31	0.31
	1.25	4.06	0.87	1.17	2.87	0.18	0.93	0.79	1.35	0.13
	0.66	1.29	0.97	0.85	2.56	0.29	0.49	1.79	3.49	1.4
	0.71	0.62	1.17	1.03	0.63	2.97	0.53	0.86	1.52	1.64
	1.68	0.73	0.83	0.99	1.41	0.43	1.02	1.05	0.42	0.99
	2.47	0.59	2.9	0.53	2.75	1.23	1.56	0.84	1.57	0.83
	3.27	0.7	1.99	0.8	1.9	0.32	1.4	0.99	3.08	1.24
	1.37	0.46	1.21	1.13	1.77	0.9	0.86	0.65	1.87	1.76
	2.1	0.25	1.28	1.07	2.86	1.25	1.32	0.36	1.99	1.66
	1.63	0.07	0.87	0.78	1.24	0.17	1.86	0.1	1.35	2.11
	3.83	0.78	1.53	0.53	1.09	0.74	2.35	1.11	2.38	0.82
	1.02	0.64	1.17	1.99	1.27	0.49	0.64	0.91	1.82	0.37
	0.43	0.8	2.33	1.28	0.98	0.87	0.27	1.15	3.61	3.03
		1.11		0.79		0.54		1.58		1.41
mean	1.82714	0.882	1.41286	0.918667	1.74214	0.889333	1.14429	0.913333	2.05143	1.246
std deviation	1.06854	0.928126	0.631	0.412083	0.780495	0.744095	0.577897	0.419518	0.931903	0.753334
SEM	0.285579	0.239641	0.168642	0.106399	0.208596	0.192125	0.154449	0.108319	0.249062	0.19451

## Sheet: Fig 2c
Fig 2C	Fold changes of human chemokines in gut tissue lysates of HIV+ART+ and HIV+ART+/Tg6F+ TKO mice compared to uninfected BLT mice
	h-CCL2	h-CCL2Tg6F	h-CCL3	h-CCL3Tg6F	h-CCL5	h-CCL5Tg6F	h-CX3CL1	h-CX3CL1Tg6F	h-CX3CL10	h-CX3CL10Tg6F
	4.72	0.51	0.35	0.66	1.05	0.47	1.81	0.6	1.34	0.62
	3.81	1.72	7.34	0.36	2.46	1.09	0.8	0.7	0.88	0.41
	8.56	0.81	7.81	0.74	0.84	0.86	2.46	0.83	3.06	0.69
	1.68	0.99	1.54	1.01	2.92	0.76	1.9	0.62	2.17	0.99
	3.25	1.23	2.97	1.14	2.1	1.2	1.01	1.07	0.72	1.08
	1.25	2.09	1.14	0.28	0.54	0.77	1.07	1	1.37	0.56
	2.8	0.91	2.56	0.85	0.55	2.16	3.19	0.74	0.55	3.44
	3.64	0.37	3.37	0.37	1.09	1.26	1.07	0.42	1.63	0.28
	2.75	0.56	2.51	0.53	2.02	0.68	3.19	0.83	0.79	1.24
	2.03	0.69	1.85	0.39	0.29	0.37	1.22	0.73	0.26	0.52
	0.22	0.5	0.84	0.58	1.05	0.65	1.81	2.35	0.47	0.28
	4.99	0.48	4.56	0.44	2.79	1.75	1.45	1.89	0.37	0.45
	3.01	0.43	2.81	0.39	1.17	0.45	1.86	0.51	0.2	0.34
	1.36	0.25	1.25	0.44	2.09	0.31	2.21	1.86	0.6	0.16
		0.76		1.41		0.35		1.53		1.09
mean	3.14786	0.82	2.92143	0.639333	1.49714	0.875333	1.78929	1.04533	1.02929	0.81
std deviation	2.0554	0.514768	2.26326	0.33122	0.876456	0.536162	0.766053	0.584219	0.814045	0.800776
SEM	0.549328	0.132912	0.604883	0.0855206	0.234243	0.138436	0.204736	0.150845	0.217563	0.20676

## Sheet: Fig 2d
Fig 2D	Fold changes of murine chemokines in gut tissue lysates of HIV+ART+ and HIV+ART+/Tg6F+ TKO mice compared to uninfected BLT mice
	h-CCL2	h-CCL2Tg6F	h-CCL3	h-CCL3Tg6F	h-CCL5	h-CCL5Tg6F	h-CX3CL1	h-CX3CL1Tg6F	h-CX3CL10	h-CX3CL10Tg6F
	1.61	1.06	0.75	0.39	1.18	0.39	2.08	0.44	1.31	0.87
	4.23	0.35	1.33	0.76	1.37	0.35	2.5	0.27	1.48	0.65
	5.5	0.75	2.07	4.1	2.93	0.37	4.46	1.22	0.93	1.39
	1.54	0.42	0.86	2.57	1.69	1.44	3.43	1.23	0.49	0.56
	2.45	1.43	0.74	0.33	0.76	0.67	3.92	0.97	0.53	0.86
	1.12	0.53	0.46	0.21	1.78	1.28	1.91	1.29	1.02	1.05
	4.07	0.77	0.35	0.38	0.65	1.08	1.92	0.63	1.56	0.84
	4.26	0.31	0.39	0.21	2.07	0.72	2.18	0.51	1.4	0.99
	1.03	0.92	0.56	0.27	0.29	0.79	3.77	1.33	0.86	0.65
	1.83	1.19	2.22	0.13	0.26	0.77	1.41	1.31	1.32	0.36
	0.91	0.58	1.02	0.83	1.39	0.39	2.09	0.34	1.86	0.1
	1.42	0.84	1.43	0.34	1.03	0.83	2.7	0.44	1.09	1.11
	1.35	0.39	0.34	0.47	0.98	0.65	2.32	0.44	0.64	0.91
	1.14	0.97	0.41	0.28	0.54	1.09	3.91	1.07	0.27	1.15
		0.17		0.11		0.56		0.45		1.58
mean	2.31857	0.712	0.923571	0.758667	1.20857	0.758667	2.75714	0.796	1.05429	0.871333
std deviation	1.52395	0.360757	0.623817	1.10383	0.739614	0.338671	0.952329	0.410641	0.462214	0.37851
SEM	0.407293	0.0931471	0.166722	0.285008	0.19767	0.0874445	0.254521	0.106027	0.123532	0.0977308

## Sheet: Fig 3b
Fig 3B	Membrane protein expression of human ADAM17 (∆MFI) in human h-CD33+h-CD45+ viable single myeloid immune cells
	HIV-EV+	ART+EV+	ART+Tg6F+
	1.35721	55.6771	10.631
	9.67317	60.9771	12.3115
	10.2617	28.078	9.6122
	24.4324	76.3763	23.3415
	16.2371	102.164	13.4725
	7.717	42.2767	12.115
	6.5971	24.6106	21.7322
	9.6417	62.265	3.1422
		68.8915	45.3922
		59.6297	27.915
		51.6297	49.3415
		23.5782	17.392
		81.5963	14.7939
		29.0158	6.2615
			3.561
mean	10.7397	54.769	18.0677
std deviation	6.91389	23.4937	13.7922
SEM	2.44443	6.27896	3.56113

## Sheet: Fig 3d
Fig 3D	∆MFI of murine ADAM17 in murine CD11b+CD45+ myeloid immune cells
	HIV-EV+	ART+EV+	ART+Tg6F+
	24.4238	124.868	66.4045
	28.8628	88.4422	24.6684
	40.4807	60.0665	56.4339
	32.8465	44.6062	28.6244
	26.8468	68.2826	34.2283
	13.2444	20.4283	26.3086
	34.4408	58.6268	28.3361
	28.2328	80.6486	38.8338
		68.2642	43.2234
		16.2485	12.6388
		14.8021	26.0824
		62.0602	24.6242
		52.464	23.2424
		70.0082	34.2389
			26.8843
mean	28.6723	59.2726	32.9848
std deviation	8.01576	29.737	13.698
SEM	2.834	7.94755	3.5368

[truncated: 39 more sheets: Fig 3f, Fig 3h, Fig 4b, Fig 4d, Fig 4e, Fig 4f, Fig 5b, Fig 5d , Fig 5e, Fig 5f , Fig 6b, Fig 6d, Fig 6e, Fig 6f, Fig 7b , Fig 7d, Fig 7e, Fig 7f, S1A Fig, S1B Fig …]
